# Supplementary material for: Mechanical deformation induces depolarization of neutrophils
Source: Sci Adv. 2017 Jun 14;3(6):e1602536. doi: 10.1126/sciadv.1602536 (PMC5470826; doi:10.1126/sciadv.1602536)
Supplement: http://advances.sciencemag.org/cgi/content/full/3/6/e1602536/DC1 [file 1602536_MoviesS1_to_S7.zip]

Archive with 7 entries (7 files):
- 1602536_movie_S1.wmv
- 1602536_movie_S2.wmv
- 1602536_movie_S3.wmv
- 1602536_movie_S4.wmv
- 1602536_movie_S5.avi
- 1602536_movie_S6.wmv
- 1602536_movie_S7.wmv
